# Supplementary material for: Usefulness Differs Between the Visual Assessment and Specific Binding Ratio of 123I-Ioflupane SPECT in Assessing Clinical Symptoms of Drug-Naïve Parkinson’s Disease Patients
Source: Front Aging Neurosci. 2018 Dec 20;10:412. doi: 10.3389/fnagi.2018.00412 (PMC6306624; doi:10.3389/fnagi.2018.00412)
Supplement: TABLE S1 — All raw data of participants included in this study. [file Table_1.xlsx]

## Sheet: Sheet1
Case	Age	Gender	Education	Duration from symptom onset	nset symptom	MMSE	COGNISTAT-Orientation	COGNISTAT-Attention	COGNISTAT-language comprehension	COGNISTAT-language repetition	COGNISTAT-language naming	COGNISTAT-construction	Cognistat-memory	COGNISTAT-calculation	COGNISTAT-similarity	COGNISTAT-judgement	MOCA-total score	MoCA-attention	MoCA-memory	MoCA-orientation	MoCA-vｉｓｕｏｓｐａｔｉａｌ	MoCA-executive	MoCA-language	Hoehn and Yahr scake	UPDRS-partⅢ	UPDRS-tremor	UPDRS-gait	UPDRS-rigidity	UPDRS-postural instability	UPDRS-akinesia	DAT scan SBR	DAT scan visual assessment
1	43	M	16	1	Rigid-akinesic type	30	10	10	10	10	10	6	9	10	11	12	27	6	4	6	3	4	4	2	19	7	2	4	0	7	2.11	3
2	77	M	16	1	Tremor type	28	10	10	10	11	10	6	7	10	9	10	23	5	3	6	2	3	4	2	10	6	1	1	1	2	0.97	2
3	74	M	9	1	Rigid-akinesic type	27	6	10	7	8	9	6	8	10	6	11	23	6	1	6	3	3	4	3	17	2	5	3	3	7	3.54	4
4	68	F	9	1	Tremor type	25	10	1	10	6	10	8	6	4	10	12	19	2	0	6	4	3	4	2	13	8	0	2	1	4	1.72	2
5	66	M	12	1	Rigid-akinesic type	29	10	1	7	10	10	8	8	10	9	12	24	5	3	6	4	2	4	3	22	4	3	4	4	10	2.06	1
6	90	F	16	3	Rigid-akinesic type	25	10	6	10	8	9	9	9	10	11	11	27	6	4	6	4	4	3	4	33	6	9	8	8	8	0.61	1
7	53	F	12	1	Rigid-akinesic type	30	10	6	10	11	10	11	9	10	11	12	30	6	5	6	4	4	5	3	15	0	2	6	3	4	2.4	3
8	45	M	15	1	Tremor type	30	10	10	10	11	9	9	10	10	11	11	30	6	5	6	4	4	5	1	7	3	1	2	0	3	3.52	3
9	66	M	12	1	Rigid-akinesic type	29	10	10	10	11	10	8	6	10	10	12	25	6	2	6	2	4	5	2	18	2	0	5	0	10	1.32	3
10	53	F	16	0	Tremor type	30	10	10	10	9	10	11	9	10	10	11	29	6	5	6	4	4	4	3	32	7	5	9	4	11	2.31	3
11	43	M	16	0	Rigid-akinesic type	30	10	10	10	10	7	11	10	8	9	10	25	6	1	6	4	3	5	1	15	5	4	4	1	4	3.31	3
12	69	M	16	2	Rigid-akinesic type	30	10	1	10	11	10	9	10	10	9	11	25	6	4	6	4	1	4	1	13	2	2	5	0	2	0.96	2
13	77	F	9	0	Rigid-akinesic type	28	8	8	10	11	7	4	8	8	11	9	17	4	0	4	3	0	4	3	35	0	8	9	9	15	-0.6	1
14	66	F	16	0	Tremor type	29	10	3	10	10	10	6	9	10	10	10	25	5	3	6	3	3	5	2	22	4	3	10	2	4	1.38	2
15	59	F	12	0	Tremor type	30	10	10	10	11	10	11	10	10	11	12	26	6	2	6	4	3	5	1	13	6	0	3	0	5	4.56	3
16	50	F	12	3	Rigid-akinesic type	26	10	10	10	11	10	9	6	10	9	9	23	4	3	6	4	1	5	2	24	2	2	4	2	13	5.05	3
17	79	F	16	1	Rigid-akinesic type	20	8	3	10	11	10	6	6	10	9	11	21	5	2	4	3	3	4	2	11	0	3	0	2	8	1.75	3
18	82	F	12	2	Rigid-akinesic type	26	10	10	10	10	10	8	9	10	10	11	24	4	5	6	3	3	3	3	13	1	2	2	3	4	0.98	2
19	78	F	16	2	Rigid-akinesic type	28	10	3	7	6	9	8	8	10	11	11	25	4	5	6	4	1	5	2	12	4	3	4	2	2	2.46	3
20	43	M	16	1	Rigid-akinesic type	30	10	10	10	11	10	11	8	10	11	12	29	6	4	6	4	4	5	1	5	0	1	1	0	2	3.59	3
21	57	F	16	3	Rigid-akinesic type	30	10	10	10	11	10	11	9	10	10	11	29	6	4	6	4	4	5	3	8	0	0	1	2	5	3.16	3
22	68	F	9	1	Rigid-akinesic type	30	10	10	10	10	9	9	7	10	11	12	26	6	5	6	2	3	4	2	12	7	0	4	0	3	2.91	3
23	79	F	16	1	Tremor type	25	10	10	7	11	9	7	7	10	10	11	19	5	0	5	4	2	3	2	28	8	2	5	1	13	1.87	3
24	56	F	16	2	Tremor type	30	10	10	10	11	10	8	10	10	11	12	29	6	5	6	4	4	4	3	8	5	2	1	2	1	3.7	2
25	79	F	16	0	Tremor type	26	10	10	10	11	10	8	9	10	11	11	26	5	4	6	4	3	4	3	43	7	5	13	5	11	1.47	1
26	87	F	12	5	Tremor type	28	8	8	10	11	7	9	10	10	10	10	26	4	0	6	4	3	4	5	30	3	8	3	12	7	0.61	1
27	74	M	12	0	Rigid-akinesic type	28	9	10	10	8	10	8	6	10	10	12	23	6	0	6	3	4	4	3	22	4	7	1	4	9	2.94	4
28	79	F	12	0	Tremor type	29	9	3	10	7	10	6	5	4	8	11	18	4	3	6	2	0	3	3	14	6	1	2	2	3	1.67	2
29	76	M	12	1	Tremor type	29	10	8	10	11	10	8	7	8	10	10	23	4	2	6	3	3	5	3	25	7	4	5	3	7	1.8	3
30	67	F	16	1	Tremor type	27	10	8	10	10	9	8	8	10	10	10	23	4	3	6	4	2	4	3	24	5	1	7	3	7	2.19	2
31	81	F	16	1	Tremor type	27	10	3	10	11	10	9	9	10	11	12	24	5	4	6	3	1	5	3	15	2	1	2	3	5	0.65	2
32	66	F	16	1	Tremor type	29	10	6	10	11	10	11	10	10	11	12	27	6	3	6	4	4	4	1	9	2	2	3	1	3	3.85	3
33	52	F	16	1	Rigid-akinesic type	30	10	10	10	11	10	9	10	10	11	10	26	6	2	6	4	3	5	1	18	2	2	6	1	6	4.05	3
34	62	M	16	2	Rigid-akinesic type	30	10	3	10	11	10	9	5	10	9	11	26	6	3	6	4	3	5	2	15	1	1	7	1	3	1.89	2
35	77	M	12	1	Tremor type	26	8	3	7	8	10	7	6	10	9	10	22	3	4	6	3	2	4	2	10	10	3	0	0	0	1.72	2
36	84	F	16	1	Tremor type	26	10	1	10	11	10	6	7	10	8	11	18	5	0	6	3	1	3	2	6	3	0	3	0	0	1.52	3
37	70	F	12	2	Tremor type	29	10	3	4	8	9	9	8	8	9	9	27	6	5	6	4	1	5	2	7	7	0	0	1	0	1.48	2
38	52	F	12	3	Rigid-akinesic type	30	10	6	10	11	10	9	8	10	10	11	29	6	4	6	4	4	5	3	41	7	7	7	7	18	1.75	1
29	83	F	12	1	Rigid-akinesic type	26	9	6	10	8	10	9	10	10	10	10	26	5	5	6	4	3	2	2	28	4	4	5	4	12	2.85	2
40	77	F	9	2	Tremor type	26	8	3	7	8	9	6	8	8	10	11	22	6	1	5	3	3	3	1	8	1	2	0	1	3	2.57	3
41	88	M	9	5	Rigid-akinesic type	26	10	8	10	11	7	8	6	10	8	10	18	4	0	6	3	1	4	3	2	3	1	0	2	0	0.16	1
42	75	M	9	1	Rigid-akinesic type	25	8	10	10	7	10	5	6	6	9	8	20	4	2	5	3	2	4	3	19	2	4	3	1	9	3.66	3
43	62	M	9	1	Rigid-akinesic type	30	10	10	10	11	10	7	7	10	10	10	27	6	4	6	4	3	4	3	30	0	4	7	6	13	3.78	3
44	70	F	16	0	Tremor type	26	10	3	10	11	9	8	7	10	9	10	22	5	2	6	3	1	5	1	5	2	0	1	1	2	3.13	3
45	81	F	14	3	Rigid-akinesic type	29	8	10	10	11	10	8	9	10	11	12	26	6	4	5	3	4	4	1	6	3	0	2	0	2	0.18	1
46	76	F	16	3	Tremor type	30	10	10	10	11	10	9	9	10	10	11	26	6	2	6	4	3	4	2	14	3	1	5	2	5	0.54	2
47	73	M	11	0	Rigid-akinesic type	26	10	Scale out	10	8	10	6	7	10	10	10	21	4	1	6	3	2	4	2	10	2	1	4	2	1	0.89	2
